# Supplementary material for: Post-Synthetic Modification of an Amino-Functionalized Metal–Organic Framework for Highly In Situ Luminescent Detection of Mercury (II)
Source: Nanomaterials (Basel). 2023 Oct 17;13(20):2784. doi: 10.3390/nano13202784 (PMC10610009; doi:10.3390/nano13202784)
Supplement: Supplementary file 1 [file nanomaterials-13-02784-s001.zip]

Archive with 1 entries (1 files):
- nanomaterials-2634041-supplementary.pdf
